# Supplementary material for: The Genetic Diversity of the Asian Spongy Moth, Lymantria dispar asiatica Vnukovskii (Lepidoptera: Erebidae), in Korea Based on Mitochondrial COI Analysis
Source: Insects. 2025 Sep 11;16(9):958. doi: 10.3390/insects16090958 (PMC12470964; doi:10.3390/insects16090958)
Supplement: Supplementary file 1 [file insects-16-00958-s001.zip]

Archive with 1 entries (1 files):
- insects-3840794-supplementary.pdf
